# Supplementary material for: Cissus verticillata Extract Decreases Neuronal Damage Induced by Oxidative Stress in HT22 Cells and Ischemia in Gerbils by Reducing the Inflammation and Phosphorylation of MAPKs
Source: Plants (Basel). 2021 Jun 15;10(6):1217. doi: 10.3390/plants10061217 (PMC8232592; doi:10.3390/plants10061217)
Supplement: Supplementary file 1 [file plants-10-01217-s001.zip]

Archive with 1 entries (1 files):
- plants-1212588-supplementary.pdf
